# Supplementary material for: Monte Carlo Simulation of Pesticide Toxicity for Rainbow Trout (Oncorhynchus mykiss) Using New Criteria of Predictive Potential
Source: J Xenobiot. 2025 Jun 1;15(3):82. doi: 10.3390/jox15030082 (PMC12193767; doi:10.3390/jox15030082)
Supplement: Supplementary file 1 [file jox-15-00082-s001.zip]

Archive with 1 entries (1 files):
- jox-3636966-supplementary.xlsx
