# Supplementary material for: Monte Carlo Simulation of Pesticide Toxicity for Rainbow Trout (Oncorhynchus mykiss) Using New Criteria of Predictive Potential
Source: J Xenobiot. 2025 Jun 1;15(3):82. doi: 10.3390/jox15030082 (PMC12193767; doi:10.3390/jox15030082)
Supplement: Supplementary file 1 [file jox-15-00082-s001.zip › jox-3636966-supplementary.xlsx]

## Sheet: Table S1
Set	CAS	SMILES	DCW	Expr	Calc	Expr-Calc	DefectSMILES	Applicability
P	51-03-6	CCCc1cc2OCOc2cc1COCCOCCOCCCC	6.6	1.74	1.8849	-0.1449	1.0723	YES
A	68-12-2	CN(C)C=O	-0.7634	-1.99	-0.0152	-1.9748	0.0146	YES
P	76-06-2	ClC(Cl)(Cl)[N+]([O-])=O	7.8514	4.5	2.2078	2.2922	0.0404	YES
V	79-09-4	CCC(=O)O	-0.165	0.04	0.1392	-0.0992	0.0095	YES
A	94-11-1	Clc1cc(Cl)ccc1OCC(=O)OC(C)C	6.0957	2.58	1.7548	0.8252	1.0541	YES
V	98-01-1	O=Cc1ccco1	2.5171	1.5	0.8313	0.6687	2.0239	YES
C	2439-01-2	Cc1ccc2nc3SC(=O)Sc3nc2c1	6.8266	3.26	1.9434	1.3166	3.0921	YES
P	4299-07-4	O=C1c2ccccc2SN1CCCC	6.2105	3.09	1.7844	1.3056	1.0666	YES
P	7673-09-8	ClNc1nc(NCl)nc(NCl)n1	3.4095	2.06	1.0616	0.9984	3.0925	YES
V	100-02-7	O=[N+]([O-])c1ccc(O)cc1	5.9602	1.49	1.7198	-0.2298	0.0478	YES
C	101-21-3	Clc1cc(NC(=O)OC(C)C)ccc1	3.6111	1.57	1.1136	0.4564	0.0508	YES
V	10222-01-2	BrC(Br)(C#N)C(N)=O	8.7046	2.02	2.428	-0.408	3.0634	YES
P	102851-06-9	Clc3cc(ccc3NC(C(=O)OC(C#N)c2cccc(Oc1ccccc1)c2)C(C)C)C(F)(F)F	17.9368	5.74	4.8103	0.9297	1.1926	YES
P	103361-09-7	O=C4C=1CCCCC=1C(=O)N4c2cc3c(cc2F)OCC(=O)N3CC#C	10.3199	2.19	2.8448	-0.6548	8.1439	No
A	104040-78-0	O=S(=O)(NC(=O)Nc1nc(OC)cc(OC)n1)c2ncccc2C(F)(F)F	5.8719	0.55	1.697	-1.147	0.1806	YES
P	10453-86-8	O=C(OCc2cc(Cc1ccccc1)oc2)C3C(/C=C(\C)C)C3(C)C	17.5842	5.62	4.7193	0.9007	7.113	No
P	104-55-2	O=C\C=C\c1ccccc1	5.575	1.9	1.6204	0.2796	1.0588	YES
V	104653-34-1	Brc1ccc(cc1)c2ccc(cc2)C4Cc3ccccc3C(C4)C=5C(=O)c6ccccc6SC=5O	22.1667	4.02	5.9018	-1.8818	13.1639	No
C	105512-06-9	O=C(OCC#C)[C@@H](C)Oc1ccc(cc1)Oc2ncc(Cl)cc2F	9.1327	2.95	2.5384	0.4116	2.1177	YES
P	105726-67-8	CC(C)CCC(C)(CC)C(=O)NC	2.3933	0.41	0.7994	-0.3894	0.0309	YES
A	10605-21-7	O=C(OC)Nc1nc2ccccc2n1	0.5442	2.16	0.3222	1.8378	0.0831	YES
V	1071-83-6	OC(=O)CNCP(=O)(O)O	-4.0233	0.1	-0.8564	0.9564	3.0222	YES
V	107534-96-3	OC(Cn1cncn1)(CCc2ccc(Cl)cc2)C(C)(C)C	5.4293	1.84	1.5828	0.2572	1.117	YES
P	108-62-3	CC1OC(C)OC(C)OC(C)O1	1.3289	0.41	0.5247	-0.1147	2.0317	YES
A	110488-70-5	O=C(\C=C(/c1ccc(Cl)cc1)c2ccc(OC)c(OC)c2)N3CCOCC3	12.7702	1.8	3.4771	-1.6771	4.1276	YES
V	1114-71-2	O=C(SCCC)N(CCCC)CC	4.6952	1.44	1.3934	0.0466	0.0358	YES
P	111988-49-9	Clc2ncc(CN1CCS\C1=N\C#N)cc2	5.9371	0.92	1.7138	-0.7938	2.1139	YES
V	112-05-0	O=C(O)CCCCCCCC	0.2145	0.24	0.2371	0.0029	0.0194	YES
A	112-12-9	CC(=O)CCCCCCCCC	2.3111	1.75	0.7782	0.9718	0.0193	YES
C	112143-82-5	CC(C)(C)c1nc(SCC(=O)OCC)n(n1)C(=O)N(C)C	11.5995	2.77	3.175	-0.405	0.1139	YES
V	112281-77-3	FC(F)C(F)(F)OCC(Cn1cncn1)c2ccc(Cl)cc2Cl	5.9889	1.98	1.7272	0.2528	3.1531	YES
V	1134-23-2	CCN(C(=O)SCC)C1CCCCC1	4.7677	1.49	1.4121	0.0779	0.0561	YES
A	113-48-4	CCC(CCCC)CN2C(=O)[C@@H]3[C@H]1C[C@H](C=C1)[C@@H]3C2=O	7.99	3.21	2.2436	0.9664	9.0703	No
A	114-26-1	CC(C)Oc1ccccc1OC(=O)NC	5.0747	1.75	1.4913	0.2587	1.0496	YES
C	114369-43-6	Clc3ccc(CCC(Cn1cncn1)(C#N)c2ccccc2)cc3	10.5526	2.35	2.9048	-0.5548	1.1575	YES
P	115-29-7	ClC2=C(Cl)C3(Cl)C1COS(=O)OCC1C2(Cl)C3(Cl)Cl	19.7694	5.69	5.2832	0.4068	4.1181	YES
C	115-32-2	OC(c1ccc(Cl)cc1)(c2ccc(Cl)cc2)C(Cl)(Cl)Cl	10.9439	3.48	3.0058	0.4742	0.1009	YES
A	116-06-3	CC(C)(\C=N\OC(=O)NC)SC	3.8478	2.53	1.1747	1.3553	3.0497	YES
V	116255-48-2	BrC2CC(Cn1cncn1)(OC2)c3ccc(Cl)cc3Cl	9.9653	2.35	2.7533	-0.4033	3.1485	YES
A	117337-19-6	O=C(OC)CSc3cc(/N=C1/SC(=O)N2CCCCN12)c(F)cc3Cl	8.3605	3.97	2.3392	1.6308	8.1292	No
C	117718-60-2	CC(C)Cc1c(c(nc(C(F)F)c1C(=O)OC)C(F)(F)F)C2=NCCS2	11.0227	2.07	3.0261	-0.9561	2.1653	YES
P	118-52-5	O=C1N(Cl)C(=O)N(Cl)C1(C)C	2.4799	2.34	0.8217	1.5183	0.06	YES
A	119168-77-3	Clc2c(C(=O)NCc1ccc(cc1)C(C)(C)C)n(C)nc2CC	10.3634	4.27	2.856	1.414	0.1161	YES
P	1192-52-5	O=C1SSC(Cl)=C1Cl	8.452	4.13	2.3628	1.7672	2.0474	YES
C	119446-68-3	Clc1ccc(cc1)Oc2ccc(c(Cl)c2)[C@@]4(Cn3ncnc3)OC[C@@H](C)O4	7.1061	2.58	2.0155	0.5645	11.1375	No
A	120068-37-3	FC(F)(F)S(=O)c1c(N)n(nc1C#N)c2c(Cl)cc(cc2Cl)C(F)(F)F	17.5202	3.25	4.7028	-1.4528	2.2117	YES
P	120116-88-3	N#Cc2nc(Cl)c(c1ccc(C)cc1)n2S(=O)(=O)N(C)C	10.0331	4.99	2.7708	2.2192	1.1214	YES
C	120-32-1	Oc2ccc(Cl)cc2Cc1ccccc1	8.8715	2.48	2.471	0.009	0.0708	YES
P	120-36-5	Clc1cc(Cl)ccc1OC(C)C(=O)O	5.5829	2.67	1.6224	1.0476	1.0508	YES
V	120-51-4	O=C(OCc1ccccc1)c2ccccc2	6.8225	2.18	1.9423	0.2377	0.0645	YES
A	120928-09-8	CC(C)(C)c1ccc(cc1)CCOc3ncnc2ccccc23	10.2028	4.43	2.8146	1.6154	2.117	YES
A	120-94-5	CN1CCCC1	-0.3168	-1.55	0.1001	-1.6501	0.0251	YES
A	121552-61-2	Cc2cc(nc(Nc1ccccc1)n2)C3CC3	15.0252	1.97	4.059	-2.089	0.1108	YES
C	121-75-5	CCOC(=O)CC(SP(=S)(OC)OC)C(=O)OCC	8.0748	3.29	2.2655	1.0245	3.0513	YES
C	122-39-4	c1ccccc1Nc2ccccc2	5.1129	1.89	1.5012	0.3888	0.0571	YES
A	122453-73-0	CCOCn1c(c(C#N)c(Br)c1C(F)(F)F)c2ccc(Cl)cc2	12.3631	4.74	3.372	1.368	3.1632	YES
A	122454-29-9	Brc1c(C#N)c(nc1C(F)(F)F)c2ccc(Cl)cc2	12.6255	5.43	3.4397	1.9903	1.1563	YES
C	124495-18-7	Fc1ccc(cc1)Oc2ccnc3cc(Cl)cc(Cl)c23	8.1512	3.06	2.2852	0.7748	2.1217	YES
C	125225-28-7	Clc1ccc(cc1)CC3CCC(C(C)C)C3(O)Cn2cncn2	10.6293	2.34	2.9246	-0.5846	2.1117	YES
A	126-11-4	O=[N+]([O-])C(CO)(CO)CO	4.1847	-0.44	1.2616	-1.7016	0.0337	YES
C	126833-17-8	O=C(Nc1ccc(O)c(Cl)c1Cl)C2(C)CCCCC2	6.3918	2.35	1.8312	0.5188	0.0857	YES
C	128639-02-1	O=C(OCC)C(Cl)Cc1cc(c(F)cc1Cl)N2N=C(C)N(C2=O)C(F)F	8.5472	2.41	2.3873	0.0227	3.132	YES
P	131807-57-3	CC2(OC(=O)N(Nc1ccccc1)C2=O)c4ccc(Oc3ccccc3)cc4	10.4662	4.49	2.8825	1.6075	7.1372	No
C	131860-33-8	O=C(OC)\C(=C\OC)c3ccccc3Oc2cc(Oc1ccccc1C#N)ncn2	17.1875	2.93	4.6169	-1.6869	3.1845	YES
V	13194-48-4	CCCSP(=O)(SCCC)OCC	5.6127	2.32	1.6301	0.6899	3.0331	YES
A	132-66-1	O=C(O)c1ccccc1C(=O)Nc3cccc2ccccc23	9.2131	0.58	2.5592	-1.9792	1.109	YES
A	133-07-3	ClC(Cl)(Cl)SN2C(=O)c1ccccc1C2=O	13.4657	4.3	3.6565	0.6435	2.0879	YES
V	134-20-3	Nc1ccccc1C(=O)OC	3.0884	0.77	0.9787	-0.2087	0.0477	YES
V	134605-64-4	O=C(OCC=C)C(C)(C)OC(=O)c1cc(ccc1Cl)N2C(=O)C=C(N(C)C2=O)C(F)(F)F	10.2826	2.09	2.8352	-0.7452	2.1549	YES
A	134-62-3	Cc1cccc(c1)C(=O)N(CC)CC	5.2763	0.43	1.5433	-1.1133	0.0518	YES
P	135158-54-2	O=C(SC)c1cccc2nnsc12	5.7311	2.38	1.6607	0.7193	5.057	YES
P	135590-91-9	O=C(OCC)C2(C)CC(=NN2c1ccc(Cl)cc1Cl)C(=O)OCC	9.3972	1.95	2.6067	-0.6567	2.0882	YES
P	136-45-8	O=C(OCCC)c1cnc(cc1)C(=O)OCCC	1.4412	2.4	0.5537	1.8463	0.0681	YES
C	13684-56-5	O=C(Oc1cccc(c1)NC(=O)OCC)Nc2ccccc2	3.5487	2.25	1.0975	1.1525	0.0933	YES
V	13684-63-4	O=C(Oc1cccc(c1)NC(=O)OC)Nc2cc(C)ccc2	3.1065	2.33	0.9834	1.3466	0.0972	YES
C	137-26-8	CN(C)C(=S)SSC(=S)N(C)C	13.4223	3.27	3.6453	-0.3753	1.0541	YES
A	138261-41-3	[O-][N+](=O)/N=C2\NCCN2Cc1cnc(Cl)cc1	3.2055	0.05	1.009	-0.959	5.0927	YES
A	138-86-3	CC1=CCC(CC1)C(C)=C	5.7719	0.23	1.6712	-1.4412	0.0475	YES
A	141112-29-0	O=C(c2cnoc2C1CC1)c3ccc(cc3S(C)(=O)=O)C(F)(F)F	8.5729	0.35	2.394	-2.044	4.1658	YES
C	142459-58-3	O=C(COc1nnc(s1)C(F)(F)F)N(c2ccc(F)cc2)C(C)C	7.9901	2.02	2.2436	-0.2236	4.158	YES
V	143390-89-0	O=C(OC)/C(=N\OC)c2ccccc2COc1ccccc1C	10.6128	3.22	2.9203	0.2997	4.0949	YES
V	14433-76-2	CN(C)C(=O)CCCCCCCCC	1.5336	0.98	0.5775	0.4025	0.0271	YES
P	148-79-8	n1c3ccccc3nc1c2cscn2	3.5654	2.56	1.1018	1.4582	4.0933	YES
C	149877-41-8	COc1ccc(cc1NNC(=O)OC(C)C)c2ccccc2	6.3667	2.6	1.8247	0.7753	1.0821	YES
P	156052-68-5	Clc1cc(cc(Cl)c1C)C(=O)NC(C)(CC)C(=O)CCl	8.4727	3.33	2.3681	0.9619	0.0836	YES
A	1563-66-2	CNC(=O)Oc1cccc2CC(C)(C)Oc12	3.9588	2.72	1.2033	1.5167	1.064	YES
C	1596-84-5	O=C(NN(C)C)CCC(=O)O	-0.2607	0.03	0.1145	-0.0845	1.031	YES
C	15972-60-8	ClCC(=O)N(COC)c1c(cccc1CC)CC	8.18	2.18	2.2926	-0.1126	0.0674	YES
P	16079-88-2	O=C1N(Cl)C(=O)N(Br)C1(C)C	4.1787	2.51	1.2601	1.2499	2.0692	YES
C	1610-18-0	COc1nc(NC(C)C)nc(NC(C)C)n1	4.9085	1.05	1.4484	-0.3984	0.0977	YES
V	161326-34-7	CSC2=N[C@](C)(C(=O)N2Nc1ccccc1)c3ccccc3	10.8786	2.62	2.989	-0.369	4.1104	YES
A	163269-30-5	O=S3CCON=C3c1cc2ccccc2s1	11.7977	3.76	3.2261	0.5339	5.0709	YES
C	163515-14-8	Cc1csc(C)c1N(C(C)COC)C(=O)CCl	6.9537	1.64	1.9762	-0.3362	3.0554	YES
C	163520-33-0	CCOC(=O)C=1CC(ON=1)(c2ccccc2)c3ccccc3	10.8504	2.94	2.9817	-0.0417	1.1209	YES
P	1646-88-4	CC(C)(/C=N/OC(=O)NC)S(C)(=O)=O	3.6102	0.72	1.1134	-0.3934	4.0491	YES
P	16672-87-0	ClCCP(=O)(O)O	0.0099	0.08	0.1843	-0.1043	3.0169	YES
V	16752-77-5	C\C(=N\OC(=O)NC)SC	4.1994	1.68	1.2654	0.4146	2.0475	YES
A	1689-84-5	Brc1cc(cc(Br)c1O)C#N	10.0964	2.12	2.7871	-0.6671	4.0751	YES
C	173584-44-6	FC(F)(F)Oc1ccc(cc1)N(C(=O)OC)C(=O)N2N=C3c4ccc(Cl)cc4CC3(OC2)C(=O)OC	14.4413	2.91	3.9083	-0.9983	10.1743	No
A	175013-18-0	O=C(OC)N(OC)c3ccccc3COc1ccn(n1)c2ccc(Cl)cc2	13.9262	4.8	3.7754	1.0246	0.157	YES
P	178928-70-6	S=C3N=CNN3CC(O)(Cc1ccccc1Cl)C2(Cl)CC2	16.1096	2.27	4.3388	-2.0688	3.0983	YES
V	179101-81-6	Cl\C(Cl)=C\COc2cc(Cl)c(OCCCOc1ccc(cn1)C(F)(F)F)c(Cl)c2	13.6875	2.99	3.7138	-0.7238	1.1917	YES
C	183675-82-3	O=C(Nc1ccsc1C(C)CC(C)C)c2cn(C)nc2C(F)(F)F	7.6794	2.97	2.1634	0.8066	3.1482	YES
A	1861-32-1	Clc1c(C(=O)OC)c(Cl)c(Cl)c(C(=O)OC)c1Cl	6.4161	1.7	1.8374	-0.1374	0.0772	YES
A	1861-40-1	CC(C)N(CCC(=O)OCC)SN(C)C(=O)Oc1cccc2CC(C)(C)Oc12	11.8818	3.62	3.2478	0.3722	1.1087	YES
V	188425-85-6	O=C(Nc2ccccc2c1ccc(Cl)cc1)c3cccnc3Cl	8.3396	2.1	2.3338	-0.2338	1.1309	YES
V	188489-07-8	O=C(OCC)COc1cc(c(F)cc1Cl)N2N=CC(=C(C)C2=O)C(F)(F)F	11.099	2.04	3.0458	-1.0058	3.1445	YES
V	1897-45-6	Clc1c(C#N)c(Cl)c(C#N)c(Cl)c1Cl	11.925	3.75	3.259	0.491	0.0904	YES
P	19044-88-3	O=S(N)(=O)c1cc(c(c(c1)[N+]([O-])=O)N(CCC)CCC)[N+]([O-])=O	11.4491	2.03	3.1362	-1.1062	0.1155	YES
A	1912-24-9	Clc1nc(NCC)nc(NC(C)C)n1	2.5046	1.61	0.8281	0.7819	0.0899	YES
A	1918-16-7	CC(C)N(C(=O)CCl)c1ccccc1	7.9991	3.1	2.2459	0.8541	0.054	YES
P	1928-43-4	Clc1cc(Cl)ccc1OCC(=O)OCC(CC)CCCC	7.0194	0.54	1.9931	-1.4531	1.0609	YES
V	1929-73-3	Clc1cc(Cl)ccc1OCC(=O)OCCOCCCC	6.033	2.19	1.7386	0.4514	1.0585	YES
C	1929-77-7	O=C(SCCC)N(CCC)CCC	4.6952	1.76	1.3934	0.3666	0.0358	YES
A	1929-82-4	ClC(Cl)(Cl)c1cccc(Cl)n1	10.7196	1.76	2.9479	-1.1879	0.0678	YES
A	19666-30-9	O=C2OC(=NN2c1cc(OC(C)C)c(Cl)cc1Cl)C(C)(C)C	8.9253	2.52	2.4849	0.0351	3.0845	YES
V	1982-49-6	O=C(N[C@H]1CCCC[C@H]1C)Nc2ccccc2	1.6042	1.46	0.5957	0.8643	2.0764	YES
P	20018-09-1	Cc1ccc(cc1)S(=O)(=O)C(I)I	7.8878	3.51	2.2172	1.2928	5.0526	YES
V	2008-41-5	CC(C)CN(CC(C)C)C(=O)SCC	5.9107	1.71	1.707	0.003	0.0382	YES
V	2032-59-9	O=C(Oc1cc(C)c(cc1)N(C)C)NC	2.9056	1.39	0.9316	0.4584	0.0647	YES
V	2032-65-7	Cc1cc(cc(C)c1SC)OC(=O)NC	4.4856	1.68	1.3393	0.3407	1.0567	YES
V	203313-25-1	O=C(OCC)OC2=C(C(=O)NC12CCC(CC1)OC)c3cc(C)ccc3C	7.6093	2.17	2.1453	0.0247	2.1199	YES
P	21087-64-9	O=C1C(=NN=C(SC)N1N)C(C)(C)C	5.2375	0.45	1.5333	-1.0833	1.0661	YES
C	2164-17-2	O=C(Nc1cc(ccc1)C(F)(F)F)N(C)C	5.0045	0.95	1.4732	-0.5232	0.1022	YES
V	2212-67-1	O=C(SCC)N1CCCCCC1	4.3935	0.97	1.3155	-0.3455	0.0473	YES
C	2224-44-4	[O-][N+](=O)C(CC)CN1CCOCC1	5.2164	2.4	1.5279	0.8721	0.0519	YES
P	2227-17-0	ClC1(C(Cl)=C(Cl)C(Cl)=C1Cl)C2(Cl)C(Cl)=C(Cl)C(Cl)=C2Cl	22.7675	3.98	6.0568	-2.0768	1.1209	YES
P	22781-23-3	CNC(=O)Oc1cccc2OC(C)(C)Oc12	3.3529	2.16	1.047	1.113	2.0609	YES
A	23031-36-9	O=C2CC(OC(=O)C1C(/C=C(\C)C)C1(C)C)C(C)=C2CC#C	13.04	4.4	3.5467	0.8533	3.1155	YES
C	2303-17-5	Cl/C(Cl)=C(/Cl)CSC(=O)N(C(C)C)C(C)C	10.9448	2.4	3.006	-0.606	4.0589	YES
A	2310-17-0	CCOP(=S)(OCC)SCN1c2ccc(Cl)cc2OC1=O	10.0712	2.77	2.7806	-0.0106	4.0911	YES
V	23103-98-2	Cc1nc(nc(OC(=O)N(C)C)c1C)N(C)C	2.8844	0.48	0.9261	-0.4461	0.0964	YES
V	23135-22-0	O=C(C(=N\OC(=O)NC)\SC)N(C)C	3.852	1.72	1.1758	0.5442	4.0538	YES
C	23564-05-8	S=C(Nc1ccccc1NC(=S)NC(=O)OC)NC(=O)OC	6.2626	1.49	1.7978	-0.3078	0.0885	YES
A	239110-15-7	Clc2cccc(Cl)c2C(=O)NCc1ncc(cc1Cl)C(F)(F)F	9.06	3.04	2.5197	0.5203	0.1436	YES
A	23950-58-5	Clc1cc(cc(Cl)c1)C(=O)NC(C)(C)C#C	8.0883	1.38	2.2689	-0.8889	0.076	YES
P	240494-70-6	C\C=C\C2C(C(=O)OCc1c(F)c(F)c(COC)c(F)c1F)C2(C)C	10.2686	5.48	2.8315	2.6485	1.166	YES
A	25168-15-4	Clc1cc(OCC(=O)OCCCCCC(C)C)c(Cl)cc1Cl	8.3881	1.34	2.3463	-1.0063	0.0698	YES
C	25168-26-7	Clc1cc(Cl)ccc1OCC(=O)OCCCCCC(C)C	7.0194	1.18	1.9931	-0.8131	1.0609	YES
P	2527-66-4	O=C1c2ccccc2SN1C	5.6563	2.84	1.6414	1.1986	1.0625	YES
C	25311-71-1	S=P(Oc1ccccc1C(=O)OC(C)C)(NC(C)C)OCC	8.7282	2.28	2.4341	-0.1541	3.0773	YES
P	2536-31-4	O=C(OC)C3(O)c1ccccc1c2ccc(Cl)cc23	11.0072	1.99	3.0221	-1.0321	2.084	YES
A	2593-15-9	ClC(Cl)(Cl)c1nc(OCC)sn1	4.7496	2.51	1.4074	1.1026	3.069	YES
A	26002-80-2	C/C(C)=C/C3C(C(=O)OCc2cccc(Oc1ccccc1)c2)C3(C)C	19.0055	4.32	5.086	-0.766	5.1122	YES
A	26225-79-6	CS(=O)(=O)Oc1cc2c(cc1)OC(OCC)C2(C)C	7.3186	1.4	2.0703	-0.6703	0.0829	YES
C	2634-33-5	O=C2NSc1ccccc12	6.8816	1.98	1.9575	0.0225	3.048	YES
P	26530-20-1	O=C1C=CSN1CCCCCCCC	6.0815	3.51	1.7511	1.7589	0.0633	YES
C	2665-13-6	CC2CCOB(OC(C)CCOB1OCCC(C)O1)O2	1.7726	0.61	0.6392	-0.0292	9.0424	No
C	2675-77-6	COc1cc(Cl)c(cc1Cl)OC	7.0933	1.75	2.0122	-0.2622	0.0535	YES
C	27314-13-2	FC(F)(F)c1cc(ccc1)N2N=CC(NC)=C(Cl)C2=O	6.0293	1.57	1.7376	-0.1676	4.1075	YES
P	28159-98-0	CSc2nc(NC1CC1)nc(NC(C)(C)C)n2	2.5753	2.48	0.8464	1.6336	1.1092	YES
A	28249-77-6	Clc1ccc(CSC(=O)N(CC)CC)cc1	8.1776	2.35	2.292	0.058	0.0625	YES
A	283594-90-1	CC(C)(C)CC(=O)OC2=C(C(=O)OC12CCCC1)c3c(C)cc(C)cc3C	10.1395	4.34	2.7982	1.5418	2.1214	YES
P	28434-01-7	O=C(OCc2cc(Cc1ccccc1)oc2)[C@@H]3[C@@H](/C=C(\C)C)C3(C)C	14.1043	5.74	3.8213	1.9187	11.1033	No
P	2921-88-2	Clc1cc(Cl)c(Cl)nc1OP(=S)(OCC)OCC	8.8097	4.11	2.4551	1.6549	4.0792	YES
A	2939-80-2	ClC(Cl)C(Cl)(Cl)SN1C(=O)[C@H]2CC=CC[C@H]2C1=O	13.8482	2.84	3.7552	-0.9152	2.1062	YES
V	29450-45-1	Clc1cc(C)c(OCC(=O)OCC(CC)CCCC)cc1	5.4625	1.99	1.5914	0.3986	0.0618	YES
V	298-04-4	CCSCCSP(=S)(OCC)OCC	9.4255	1.96	2.614	-0.654	3.0417	YES
C	301-12-2	O=S(CCSP(=O)(OC)OC)CC	5.5617	2.53	1.617	0.913	3.0371	YES
P	30560-19-1	O=C(C)NP(=O)(OC)SC	2.5038	-0.6	0.8279	-1.4279	3.033	YES
V	31218-83-4	COP(=S)(NCC)OC(\C)=C/C(=O)OC(C)C	6.1089	2.03	1.7582	0.2718	6.0566	No
A	314-40-9	CC[C@@H](C)N1C(=O)C(Br)=C(C)NC1=O	5.8865	0.86	1.7008	-0.8408	3.0745	YES
C	315-18-4	O=C(Oc1cc(C)c(c(C)c1)N(C)C)NC	2.6482	1.2	0.8651	0.3349	0.07	YES
P	3244-90-4	CCCOP(=S)(OP(=S)(OCCC)OCCC)OCCC	8.5145	3.57	2.3789	1.1911	6.0496	No
P	330-54-1	Clc1ccc(NC(=O)N(C)C)cc1Cl	5.5598	2.08	1.6165	0.4635	0.0581	YES
V	330-55-2	Clc1ccc(NC(=O)N(C)OC)cc1Cl	4.705	1.91	1.3959	0.5141	0.0597	YES
A	33245-39-5	[O-][N+](=O)c1cc(cc([N+]([O-])=O)c1N(CCCl)CCC)C(F)(F)F	14.5306	4.47	3.9313	0.5387	0.1312	YES
C	333-41-5	Cc1cc(OP(=S)(OCC)OCC)nc(n1)C(C)C	10.4383	2.88	2.8753	0.0047	3.0884	YES
C	33629-47-9	[O-][N+](=O)c1cc(cc([N+]([O-])=O)c1NC(C)CC)C(C)(C)C	11.4836	2.9	3.1451	-0.2451	0.0902	YES
V	3380-34-5	Clc2cc(Cl)ccc2Oc1ccc(Cl)cc1O	7.8344	3	2.2034	0.7966	2.0773	YES
C	33820-53-0	[O-][N+](=O)c1cc(cc([N+]([O-])=O)c1N(CCC)CCC)C(C)C	12.0137	2.59	3.2818	-0.6918	0.0902	YES
P	3383-96-8	COP(=S)(OC)Oc1ccc(cc1)Sc2ccc(cc2)OP(=S)(OC)OC	15.1463	1.69	4.0902	-2.4002	7.1108	No
V	34014-18-1	CC(C)(C)c1nnc(s1)N(C)C(=O)NC	0.2912	0.2	0.257	-0.057	4.0681	YES
V	34256-82-1	ClCC(=O)N(COCC)c1c(C)cccc1CC	8.18	2.35	2.2926	0.0574	0.0674	YES
P	35367-38-5	Clc2ccc(NC(=O)NC(=O)c1c(F)cccc1F)cc2	3.7748	0.35	1.1559	-0.8059	1.1052	YES
P	3547-33-9	OCCSCCCCCCCC	4.6641	1.82	1.3853	0.4347	0.0238	YES
C	35554-44-0	Clc2ccc(C(OCC=C)Cn1ccnc1)c(Cl)c2	3.3643	2.17	1.0499	1.1201	1.0992	YES
A	35691-65-7	N#CCCC(Br)(CBr)C#N	12.1055	2.18	3.3055	-1.1255	4.0675	YES
V	361377-29-9	Clc4ccccc4Oc3ncnc(Oc2ccccc2C(=N\OC)\C=1OCCON=1)c3F	12.4658	3.02	3.3985	-0.3785	12.1767	No
V	36734-19-7	O=C2CN(C(=O)NC(C)C)C(=O)N2c1cc(Cl)cc(Cl)c1	3.6165	1.9	1.115	0.785	1.0933	YES
C	3689-24-5	CCOP(=S)(OCC)OP(=S)(OCC)OCC	7.7756	2.51	2.1882	0.3218	6.0442	No
V	3691-35-8	Clc1ccc(cc1)C(c2ccccc2)C(=O)C4C(=O)c3ccccc3C4=O	14.8709	2.92	4.0191	-1.0991	5.1257	YES
A	374726-62-2	Clc1ccc(cc1)C(OCC#C)C(=O)NCCc2ccc(OCC#C)c(OC)c2	11.2385	1.97	3.0818	-1.1118	0.1232	YES
A	37764-25-3	ClC(Cl)C(=O)N(CC=C)CC=C	5.4291	0.17	1.5827	-1.4127	0.0459	YES
P	3861-41-4	Brc1cc(cc(Br)c1OC(=O)CCC)C#N	12.4065	4.08	3.3832	0.6968	4.0868	YES
C	38727-55-8	ClCC(=O)N(CC(=O)OCC)c1c(cccc1CC)CC	7.8589	2.04	2.2097	-0.1697	0.0744	YES
A	39300-45-3	O=C(Oc1c(cc(cc1[N+]([O-])=O)[N+]([O-])=O)C(C)CCCCCC)\C=C\C	13.6669	4.2	3.7084	0.4916	1.1278	YES
V	39515-40-7	C/C(C)=C/C3C(C(=O)OC(C#N)c2cccc(Oc1ccccc1)c2)C3(C)C	22.0077	6.01	5.8607	0.1493	5.1296	YES
C	40487-42-1	[O-][N+](=O)c1c(C)c(C)cc([N+]([O-])=O)c1NC(CC)CC	9.8123	3.31	2.7138	0.5962	0.0875	YES
P	41198-08-7	Brc1cc(Cl)c(OP(=O)(OCC)SCCC)cc1	8.7224	4.17	2.4326	1.7374	4.0755	YES
A	42509-83-1	CC(C)n1nc(OP(=S)(OC)OC)nc1Cl	10.2194	4.18	2.8189	1.3611	3.0931	YES
V	42874-03-3	Clc2cc(ccc2Oc1ccc([N+]([O-])=O)c(OCC)c1)C(F)(F)F	10.519	2.95	2.8962	0.0538	1.1365	YES
C	43121-43-3	CC(C)(C)C(=O)C(Oc1ccc(Cl)cc1)n2cncn2	6.1443	1.86	1.7673	0.0927	0.1086	YES
P	4437-85-8	O=C1OCC(CC)O1	0.5041	-0.6	0.3119	-0.9119	2.0247	YES
C	4602-84-0	C/C(C)=C\CCC(\C)=C\CCC(\C)=C\CO	9.0907	2.09	2.5276	-0.4376	4.0942	YES
V	50471-44-8	O=C1N(C(=O)O[C@@]1(C)C=C)c2cc(Cl)cc(Cl)c2	2.8356	2	0.9135	1.0865	2.0848	YES
V	510-15-6	OC(c1ccc(Cl)cc1)(c2ccc(Cl)cc2)C(=O)OCC	7.9548	2.4	2.2345	0.1655	0.092	YES
C	51338-27-3	Clc2cc(Cl)ccc2Oc1ccc(OC(C)C(=O)OC)cc1	7.8958	2.28	2.2193	0.0607	1.0882	YES
V	51596-11-3	OC3C(C)=CC4C(=O)OC1CC(OC2(C1)CCC(C)C(CC)O2)CC=C(C)CC(C)C=CC=C5COC3C45O	21.4225	5.08	5.7097	-0.6297	12.1434	No
A	51630-58-1	Clc1ccc(cc1)C(C(C)C)C(=O)OC(C#N)c3cccc(Oc2ccccc2)c3	17.4455	6.21	4.6835	1.5265	0.1491	YES
P	52292-17-8	CC(C)CCCCCCCCCCCCCCCOCCOCCO	5.4805	0.56	1.596	-1.036	0.0386	YES
V	52315-07-8	Cl\C(Cl)=C/C3C(C(=O)OC(C#N)c2cccc(Oc1ccccc1)c2)C3(C)C	24.2215	5.67	6.432	-0.762	4.1425	YES
V	5234-68-4	O=C(Nc1ccccc1)C=2SCCOC=2C	6.5899	2.07	1.8823	0.1877	3.0688	YES
A	52-51-7	[O-][N+](=O)C(Br)(CO)CO	6.6972	1	1.91	-0.91	2.0439	YES
V	52645-53-1	Cl\C(Cl)=C/C3C(C(=O)OCc2cccc(Oc1ccccc1)c2)C3(C)C	21.2193	4.87	5.6573	-0.7873	4.1251	YES
C	52-68-6	OC(C(Cl)(Cl)Cl)P(=O)(OC)OC	2.6208	2.16	0.8581	1.3019	3.0393	YES
V	52918-63-5	Br\C(Br)=C/C3C(C(=O)OC(C#N)c2cccc(Oc1ccccc1)c2)C3(C)C	27.1499	5.74	7.1876	-1.4476	5.1646	YES
A	53042-79-8	CC(=O)OCCCCCC\C=C/CC\C=C\CCCC	3.6835	0.47	1.1323	-0.6623	2.08	YES
A	53112-28-0	Cc2cc(C)nc(Nc1ccccc1)n2	6.4127	1.29	1.8366	-0.5466	0.0892	YES
C	533-74-4	S=C1SCN(C)CN1C	3.2575	1	1.0224	-0.0224	1.0457	YES
C	542-75-6	Cl\C=C/CCl	4.3038	1.45	1.2924	0.1576	3.0249	YES
A	5437-45-6	BrCC(=O)OCc1ccccc1	7.4895	3.26	2.1144	1.1456	1.0515	YES
A	55179-31-2	CC(C)(C)[C@H](O)[C@H](Oc1ccc(cc1)c2ccccc2)n3cncn3	8.9632	2.19	2.4947	-0.3047	4.1337	YES
C	55219-65-3	CC(C)(C)[C@@H](O)[C@H](Oc1ccc(Cl)cc1)n2cncn2	2.7586	1.32	0.8936	0.4264	2.1047	YES
A	55283-68-6	CCOc2nc(nc(NC(=O)NS(=O)(=O)c1ccccc1C(=O)OC)n2)NC	8.6076	3.95	2.4029	1.5471	0.1554	YES
V	55-38-9	Cc1cc(ccc1SC)OP(=S)(OC)OC	9.2494	2.53	2.5686	-0.0386	4.0579	YES
P	55406-53-6	O=C(NCCCC)OCC#CI	2.5892	3.59	0.8499	2.7401	2.0349	YES
A	556-61-6	C\N=C=S	2.9238	3.15	0.9363	2.2137	1.0242	YES
P	5598-13-0	Clc1cc(Cl)c(Cl)nc1OP(=S)(OC)OC	8.4402	4.41	2.3597	2.0503	4.0765	YES
V	56073-10-0	Brc1ccc(cc1)c2ccc(cc2)C4Cc3ccccc3C(C4)C5=C(O)c6ccccc6OC5=O	18.3882	4.32	4.9267	-0.6067	14.1561	No
C	563-12-2	S=P(SCSP(=S)(OCC)OCC)(OCC)OCC	11.3276	2.89	3.1048	-0.2148	6.0567	No
V	56425-91-3	OC(C(C)C)(c1cncnc1)c2ccc(OC(F)(F)F)cc2	3.6662	1.3	1.1278	0.1722	0.1411	YES
A	56-72-4	CCOP(=S)(OCC)Oc1ccc2c(c1)OC(=O)C(Cl)=C2C	10.5919	1.79	2.915	-1.125	3.091	YES
A	57837-19-1	C[C@@H](N(C(=O)COC)c1c(C)cccc1C)C(=O)OC	6.2196	0.33	1.7867	-1.4567	1.0707	YES
P	57966-95-7	N#C\C(=N\OC)C(=O)NC(=O)NCC	3.2212	0.51	1.013	-0.503	2.0653	YES
P	58842-20-9	O=[N+]([O-])\C=C1\NCCCS1	6.036	0.14	1.7393	-1.5993	4.0588	YES
A	5902-51-2	O=C1NC(C)=C(Cl)C(=O)N1C(C)(C)C	3.8477	0.67	1.1747	-0.5047	0.063	YES
P	5915-41-3	Clc1nc(NCC)nc(NC(C)(C)C)n1	2.8407	1.83	0.9148	0.9152	0.0941	YES
V	59-50-7	Oc1ccc(Cl)c(C)c1	5.4627	2.19	1.5914	0.5986	0.0443	YES
C	59669-26-0	CN(SN(C)C(=O)O\N=C(\C)SC)C(=O)O\N=C(\C)SC	11.3819	2.01	3.1188	-1.1088	6.1046	No
P	59756-60-4	CN1C=C(C(=O)C(=C1)c2cc(ccc2)C(F)(F)F)c3ccccc3	12.08	1.81	3.299	-1.489	0.1627	YES
A	60168-88-9	O[C@@](c1ccccc1Cl)(c2cncnc2)c3ccc(Cl)cc3	7.6818	2.03	2.164	-0.134	1.1381	YES
V	60207-90-1	Clc1ccc(c(Cl)c1)C3(Cn2ncnc2)OCC(CCC)O3	6.9466	2.6	1.9743	0.6257	3.113	YES
V	60-51-5	COP(=S)(OC)SCC(=O)NC	6.3457	1.49	1.8193	-0.3293	3.0399	YES
V	624-92-0	CSSC	4.1041	1.99	1.2408	0.7492	1.0135	YES
P	62-73-7	COP(=O)(OC)O\C=C(\Cl)Cl	2.5757	3.34	0.8465	2.4935	6.0426	No
A	62924-70-3	Clc2cccc(F)c2CN(CC)c1c(cc(cc1[N+]([O-])=O)C(F)(F)F)[N+]([O-])=O	14.2677	4.24	3.8635	0.3765	0.1754	YES
C	6317-18-6	N#CSCSC#N	11.7697	2.73	3.2189	-0.4889	0.0483	YES
A	64359-81-5	ClC=1SN(CCCCCCCC)C(=O)C=1Cl	12.9462	5.02	3.5225	1.4975	1.0705	YES
A	643-79-8	O=Cc1ccccc1C=O	5.0357	3.27	1.4812	1.7888	0.0448	YES
C	64700-56-7	Clc1cc(Cl)c(Cl)nc1OCC(=O)OCCOCCCC	6.3187	2.74	1.8123	0.9277	1.0784	YES
C	66332-96-5	CC(C)Oc1cccc(c1)NC(=O)c2ccccc2C(F)(F)F	8.819	1.78	2.4575	-0.6775	0.1226	YES
C	66841-25-6	BrC(Br)(Br)[C@@H](Br)[C@H]3[C@@H](C(=O)O[C@H](C#N)c2cccc(Oc1ccccc1)c2)C3(C)C	25.8874	5.62	6.8619	-1.2419	14.1728	No
C	67485-29-4	CC3(C)CN/C(=N\N=C(/C=C/c1ccc(cc1)C(F)(F)F)\C=C\c2ccc(cc2)C(F)(F)F)NC3	18.0355	3.49	4.8357	-1.3457	11.2296	No
C	67564-91-4	CC2CN(CC(C)Cc1ccc(cc1)C(C)(C)C)CC(C)O2	8.058	1.94	2.2611	-0.3211	1.0755	YES
V	68085-85-8	Cl\C(=C/C3C(C(=O)OC(C#N)c2cccc(Oc1ccccc1)c2)C3(C)C)C(F)(F)F	25.9378	5.92	6.8749	-0.9549	4.1793	YES
V	68157-60-8	Clc2cc(NC(=O)Nc1ccccc1)ccn2	1.5296	1.43	0.5765	0.8535	0.0854	YES
C	68359-37-5	Cl\C(Cl)=C/C3C(C(=O)OC(C#N)c2ccc(F)c(Oc1ccccc1)c2)C3(C)C	24.1241	6.16	6.4069	-0.2469	4.1592	YES
C	68694-11-1	FC(F)(F)c2cc(Cl)ccc2\N=C(/COCCC)n1ccnc1	7.6992	2.78	2.1685	0.6115	5.1386	YES
P	69409-94-5	Clc3cc(ccc3NC(C(=O)OC(C#N)c2cccc(Oc1ccccc1)c2)C(C)C)C(F)(F)F	17.9368	5.24	4.8103	0.4297	1.1926	YES
V	69806-50-4	O=C(OCCCC)C(C)Oc1ccc(cc1)Oc2ccc(cn2)C(F)(F)F	9.0224	2.43	2.51	-0.08	0.1428	YES
V	71283-80-2	O=C(OCC)[C@@H](C)Oc1ccc(cc1)Oc2nc3ccc(Cl)cc3o2	8.4052	2.8	2.3507	0.4493	2.1233	YES
A	7166-19-0	Br/C(=C/c1ccccc1)[N+]([O-])=O	11.6396	3.93	3.1853	0.7447	4.0674	YES
P	71751-41-2	C[C@H]4C=CC=C6CO[C@@H]7[C@H](O)C(C)=C[C@@H](C(=O)O[C@@H]5C[C@]1(C=C[C@H](C)[C@H](O1)C(C)C)O[C@H](CC=C(C)[C@H]4O[C@@H]3O[C@@H](C)[C@H](O[C@H]2C[C@H](OC)[C@@H](O)[C@H](C)O2)[C@@H](OC)C3)C5)[C@]67O•CO[C@H]1C[C@@H](O[C@@H](C)[C@@H]1O)O[C@@H]2[C@@H](OC)C[C@@H](O[C@H]2C)O[C@@H]3C(C)=CC[C@@H]6C[C@H](OC(=O)[C@@H]4C=C(C)[C@@H](O)[C@H]5OCC(=CC=C[C@@H]3C)[C@@]45O)C[C@@]7(O6)C=C[C@H](C)[C@H](O7)[C@@H](C)CC	17.9613	5.38	4.8166	0.5634	99.276	No
C	7212-44-4	C/C(C)=C\CCC(\C)=C\CCC(C)(O)C=C	5.8691	2.09	1.6963	0.3937	3.0758	YES
A	72490-01-8	O=C(OCC)NCCOc1ccc(cc1)Oc2ccccc2	6.5162	2.66	1.8633	0.7967	0.0872	YES
V	7287-19-6	CSc1nc(NC(C)C)nc(NC(C)C)n1	5.3827	1.92	1.5708	0.3492	1.0956	YES
P	72963-72-5	O=C2CN(CC#C)C(=O)N2COC(=O)C1C(/C=C(\C)C)C1(C)C	9.0044	3.9	2.5053	1.3947	4.1182	YES
V	732-11-6	COP(=S)(OC)SCN2C(=O)c1ccccc1C2=O	11.361	3.14	3.1134	0.0266	5.0816	YES
P	74051-80-2	CCC\C(NOCC)=C1/C(=O)CC(CC(C)SCC)CC1=O	9.8909	0.28	2.7341	-2.4541	3.0908	YES
A	741-58-2	O=S(=O)(NCCSP(=S)(OC(C)C)OC(C)C)c1ccccc1	14.5683	2.56	3.941	-1.381	3.0856	YES
C	759-94-4	CCCN(CCC)C(=O)SCC	3.7552	0.98	1.1508	-0.1708	0.0309	YES
V	76578-14-8	O=C(OCC)C(C)Oc1ccc(cc1)Oc2cnc3cc(Cl)ccc3n2	8.3304	2.63	2.3314	0.2986	1.1389	YES
V	7664-38-2	O=P(O)(O)O	-4.4975	0.05	-0.9788	1.0288	3.0094	YES
A	76674-21-0	OC(Cn1cncn1)(c2ccccc2F)c3ccc(F)cc3	7.2361	0.69	2.049	-1.359	2.1552	YES
A	76738-62-0	OC(C(Cc1ccc(Cl)cc1)n2cncn2)C(C)(C)C	7.4436	1.02	2.1026	-1.0826	0.1081	YES
C	7696-12-0	C\C(C)=C/C3C(C(=O)OCN2C(=O)C=1CCCCC=1C2=O)C3(C)C	14.8534	4.95	4.0146	0.9354	5.1253	YES
P	7747-35-5	CCC12COCN2COC1	0.8315	-0.19	0.3964	-0.5864	2.0409	YES
V	7779-27-3	CCN1CN(CN(CC)C1)CC	-1.7157	0.69	-0.2609	0.9509	0.0442	YES
C	78-48-8	CCCCSP(=O)(SCCCC)SCCCC	9.9822	2.27	2.7576	-0.4876	3.0447	YES
C	78-70-6	CC(O)(C=C)CC\C=C(\C)C	2.4958	0.73	0.8258	-0.0958	1.0519	YES
C	79622-59-6	[O-][N+](=O)c2cc(c(Cl)c(c2Nc1ncc(cc1Cl)C(F)(F)F)[N+]([O-])=O)C(F)(F)F	14.7873	3.63	3.9975	-0.3675	1.2195	YES
P	80844-07-1	CCOc1ccc(cc1)C(C)(C)COCc3cc(Oc2ccccc2)ccc3	15.7182	5.06	4.2378	0.8222	0.1321	YES
P	81335-77-5	C[C@@]1(N=C(NC1=O)c2ncc(CC)cc2C(=O)O)C(C)C	0.6041	-0.08	0.3377	-0.4177	1.1021	YES
V	82633-79-2	CN2SC=1CCCC=1C2=O	3.9505	2.24	1.2012	1.0388	3.0615	YES
C	82-68-8	Clc1c(c(Cl)c(Cl)c(Cl)c1Cl)[N+]([O-])=O	9.8976	2.97	2.7358	0.2342	0.083	YES
A	834-12-8	CSc1nc(NCC)nc(NC(C)C)n1	4.305	1.8	1.2927	0.5073	1.092	YES
P	83-79-4	C=C(C)[C@@H]2Oc3ccc1C(=O)[C@H]4c5cc(OC)c(OC)cc5OC[C@H]4Oc1c3C2	11.8849	5.15	3.2486	1.9014	16.1249	No
P	85264-33-1	Cc1cc(C)nn1CO	5.2468	0.01	1.5357	-1.5257	1.0533	YES
V	858954-83-3	O=C(OC)c1nc(nc(N)c1Cl)C2CC2	4.6596	1.21	1.3842	-0.1742	0.0965	YES
P	86209-51-0	O=C(Nc1nc(cc(OC(F)F)n1)OC(F)F)NS(=O)(=O)c2ccccc2C(=O)OC	10.2046	0.35	2.815	-2.465	0.2046	YES
C	865363-39-9	Clc1cc(Cl)ccc1O[C@H](C)C(=O)OCC(CC)CCCC	6.7815	1.64	1.9317	-0.2917	2.0622	YES
P	86-87-3	O=C(O)Cc2cccc1ccccc12	5.4592	0.82	1.5905	-0.7705	1.0539	YES
A	87392-12-9	Clc3ccc(/N=C(/SCc1ccc(Cl)cc1)Cn2cncn2)c(Cl)c3	8.7538	1.38	2.4407	-1.0607	5.1554	YES
V	874967-67-6	FC(F)c4nn(C)cc4C(=O)Nc3ccccc3C2CC2C1CC1	12.1552	2.52	3.3184	-0.7984	7.1526	No
C	87674-68-8	Cc1csc(C)c1N(C(=O)CCl)[C@@H](C)COC	5.5476	2.03	1.6133	0.4167	4.0556	YES
P	87-86-5	Clc1c(O)c(Cl)c(Cl)c(Cl)c1Cl	4.9938	3.55	1.4704	2.0796	0.0634	YES
A	87-90-1	ClN1C(=O)N(Cl)C(=O)N(Cl)C1=O	3.1176	2.8	0.9863	1.8137	1.0708	YES
C	88-04-0	Oc1cc(C)c(Cl)c(C)c1	5.2053	2.31	1.525	0.785	0.0496	YES
V	88-30-2	O=[N+]([O-])c1ccc(O)cc1C(F)(F)F	8.3558	2.03	2.338	-0.308	0.0957	YES
C	90-43-7	Oc2ccccc2c1ccccc1	7.5447	1.63	2.1287	-0.4987	0.0568	YES
A	90982-32-4	O=C(Nc1nc(cc(Cl)n1)OC)NS(=O)(=O)c2ccccc2C(=O)OCC	8.3677	1.69	2.341	-0.651	0.152	YES
C	91-20-3	c1cccc2ccccc12	5.9672	1.81	1.7216	0.0884	1.0408	YES
P	91465-08-6	Cl\C(=C/[C@@H]3[C@H](C(=O)O[C@@H](C#N)c2cccc(Oc1ccccc1)c2)C3(C)C)C(F)(F)F	21.3875	6.27	5.7007	0.5693	8.168	No
P	91-53-2	CCOc1ccc2NC(C)(C)C=C(C)c2c1	4.4759	1.08	1.3368	-0.2568	1.0632	YES
V	92-52-4	c1cc(ccc1)c2ccccc2	5.7575	1.92	1.6675	0.2525	0.0544	YES
A	94361-06-5	OC(Cn1cncn1)(C(C)C2CC2)c3ccc(Cl)cc3	8.4425	1.19	2.3603	-1.1703	1.1374	YES
P	944-22-9	S=P(Sc1ccccc1)(CC)OCC	9.4041	3.69	2.6085	1.0815	4.0471	YES
A	94-74-6	Clc1cc(C)c(OCC(=O)O)cc1	1.9608	0.35	0.6878	-0.3378	0.0476	YES
P	94-75-7	Clc1cc(Cl)ccc1OCC(=O)O	4.5051	-0.21	1.3443	-1.5543	1.0471	YES
P	94-80-4	Clc1cc(Cl)ccc1OCC(=O)OCCCC	5.3874	2.84	1.572	1.268	1.0532	YES
V	94-82-6	Clc1cc(Cl)ccc1OCCCC(=O)O	4.8746	1.24	1.4397	-0.1997	1.0499	YES
A	950-37-8	O=C1SC(=NN1CSP(=S)(OC)OC)OC	7.997	4.48	2.2454	2.2346	5.0666	YES
V	950782-86-2	CC(F)c3nc(N)nc(NC1C(C)Cc2ccc(C)cc12)n3	9.3298	2.72	2.5893	0.1307	3.1481	YES
P	95266-40-3	O=C(OCC)C1CC(=O)/C(C(=O)C1)=C(/O)C2CC2	5.0682	0.58	1.4896	-0.9096	4.0816	YES
P	95465-99-9	CC[C@H](C)SP(=O)(S[C@@H](C)CC)OCC	7.2594	3.31	2.055	1.255	5.0353	YES
C	96182-53-5	CC(C)(C)c1ncc(OP(=S)(OCC)OC(C)C)cn1	6.6666	2.16	1.9021	0.2579	3.0919	YES
P	96489-71-3	CC(C)(C)N2N=CC(SCc1ccc(cc1)C(C)(C)C)=C(Cl)C2=O	12.8724	5.2	3.5034	1.6966	3.0959	YES
C	97886-45-8	FC(F)(F)c1nc(c(c(CC(C)C)c1C(=O)SC)C(=O)SC)C(F)F	14.0911	2.94	3.8179	-0.8779	1.1584	YES
P	98886-44-3	CC(CC)SP(=O)(OCC)N1CCSC1=O	6.9289	0.41	1.9698	-1.5598	3.0678	YES
V	99-30-9	Clc1cc(cc(Cl)c1N)[N+]([O-])=O	6.6585	2.57	1.9	0.67	0.0644	YES
